# Supplementary material for: Intensity-Modulated Radiotherapy (IMRT) following Conservative Surgery of the Supraglottic Region: Impact on Functional Outcomes
Source: Cancers (Basel). 2022 May 24;14(11):2600. doi: 10.3390/cancers14112600 (PMC9179846; doi:10.3390/cancers14112600)
Supplement: Supplementary file 1 [file cancers-14-02600-s001.zip]

Archive with 1 entries (1 files):
- cancers-1667765-supplementary.pdf
